# Supplementary material for: Modeling the Basal Dynamics of P53 System
Source: PLoS One. 2011 Nov 16;6(11):e27882. doi: 10.1371/journal.pone.0027882 (PMC3218058; doi:10.1371/journal.pone.0027882)
Supplement: Text S2 — The source code to generate the p53 basal pulses. (M) [file pone.0027882.s010.m]

function p53basalpulses
%% p53basalpulses implement a single run of basal pulses under nonstressed conditions
% The output p53 pulses are normalized [0 1].
% please add FOR loops to make statistical results such as first peaking
% times distribution.
% The function can be put in any custom routine.
%% Reference
% Ma L, Wagner J, Rice JJ, Hu W, Levine AJ, et al. (2005).
% A plausible model for the digital response of p53 to DNA damage.
% Proc Natl Acad Sci U S A 102: 14266-14271.
%% Author: Tingzhe Sun
% Department of Life Sciences, Nanjing University
% NO.22, Hankou Road
% Nanjing, 210093 China
% Email: confucian007@126.com
% July 19, Last revision: 2011/07/19
%%
V=100000; % a scale parameter 
%tic;

f=10000; % control time step
L=20000; 
% Only non-specific Tau works
%randnum=1;
tfinal=2880; 

BT1=0; % fast kinetics
BT2=0; % slow kinetics

% species: (species ending with 'p' denote the phosphorylated forms)
% Y(1)  p53mRNA
% Y(2)  mdm2mRNA
% Y(3)  wip1mRNA
% Y(4)  p53
% Y(5)  p53p
% Y(6)  MDM2 
% Y(7)  MDM2p
% Y(8)  wip1
% Y(9)  ATM
% Y(10) p21mRNA
% Y(11) p21
% Y(12) p53act (acetylated p53)

%paramters related to core p53-MDM2 oscillator
par(1)=0.0005*V;   par(2)=0.01;   par(3)=0.001*V;   par(4)=0.02;   
par(5)=0.014*V;   par(6)=0.2*V;   par(7)=0.002*V;   par(8)=0.05;   
par(9)=0.014*V;   par(10)=0.2*V;   par(11)=0.1;   par(12)=0.035;   
par(13)=0.2/V;   par(14)=1.8/V;   par(15)=0.2;   par(16)=1.5/V;    
par(17)=0.01/V;   par(18)=0.02;   par(19)=0.035;   par(20)=0.01/V;   
par(21)=0.5/V;   par(22)=0.14;  par(23)=0.02;  par(24)=0.035;

%par(1)=0.0002*V;   par(2)=0.005;   par(3)=0.001*V;   par(4)=0.02;   
%par(5)=0.024*V;   par(6)=0.5*V;   par(7)=0.001*V;   par(8)=0.05;   
%par(9)=0.024*V;   par(10)=0.5*V;   par(11)=0.2;   par(12)=0.035;   
%par(13)=0.2/V;   par(14)=1.6/V;   par(15)=0.2;   par(16)=1.5/V;    
%par(17)=0.01/V;   par(18)=0.02;   par(19)=0.035;   par(20)=0.01/V;   
%par(21)=0.5/V;   par(22)=0.14;  par(23)=0.02;  par(24)=0.05;

sp53m=par(1);
deltap53m=par(2); 
smdm2m=par(3);
deltamdm2m=par(4);
e1=par(5);
Km=par(6);
swip1m=par(7);
deltawip1m=par(8);
e2=par(9);
Kw=par(10);
rp53=par(11);
up53=par(12);
v1=par(13);
katm=par(14);
ATM=par(15);
kwip1=par(16);
v2=par(17);
rmdm2=par(18);
umdm2=par(19);
k1=par(20);
k2=par(21);
umdm2p=par(22);
rwip1=par(23);
uwip1=par(24);
%parameters related to ATM
ATMtotal=1;
KmDSB=200;
%IR=5;
%DSBinduced=IR*30;
parATM(1)=.0005;
parATM(2)=1.5/V;
parATM(3)=0.02;
%parATM(4)=(DSBinduced)/(DSBinduced+KmDSB);
parATM(5)=0.06/V;

PERCENT=0.3; % Randomized delays


 
alpha=parATM(1);
gammawip1=parATM(2);
gammaATM=parATM(3);
%DSB=parATM(4); 
autoact=parATM(5);

K1=0.01*V;
K2=0.005*V;

%parameters related to p21
parP21(1)=0.2*V;
parP21(2)=1.5*V;
parP21(3)=0.002;
parP21(4)=0.01;
parP21(5)=0.003;

e3=parP21(1);
Kp=parP21(2);
deltap21=parP21(3);
rp21=parP21(4);
up21=parP21(5);

% %parameters related to acetylation
parAc(1)=0.3;
parAc(2)=0.05;
%parAc(3)=0.005/V;
%parAc(4)=0.01;

Kac=parAc(1);
gammap53act=parAc(2);
%Kact=parAc(3);
%gammaAc=parAc(4);

% paramter for DSB repair 
ranDSB=40; % Number of DSBs during S phase
ranDSBind=0;
SDSB=10; % Number of DSBs during G/M phase
%rand('state',sum(100*clock));
% random DSB allocation
ranT_temp=480*rand(1,(ranDSB));
ranTM1_temp=360*rand(1,SDSB);
ranT_temp2=480*rand(1,(ranDSB));
ranTM2_temp=360*rand(1,SDSB);
ranT=sort(ranT_temp);
ranT2=sort(ranT_temp2);
ranM1=sort(ranTM1_temp);
ranM2=sort(ranTM2_temp);
DSB_T=360+ranT;
DSB_T2=1560+ranT2;
DSB_M1=840+ranM1;
DSB_M2=2040+ranM2;
DSB_Tp=[DSB_T,DSB_M1,DSB_T2,DSB_M2];
queue=DSB_Tp;


%intitial conditions
xzero=0; % initial state of the breaks
RPzero=20; % initial number of repairing protein

k_fb1=1.5; %association rate of x1 (fast kinetics)
k_rb1=0.1; %dissociation rate of x1 
k_fix1=0.1; %fixation rate of x1

k_cross=1e-2;

scale=7; %ratio of (fast kinetics)/(slow kinetics)

k_fb2=k_fb1/scale; %association rate of x2 (slow kinetics)
k_rb2=k_rb1/scale; %dissociation rate of x2 
k_fix2=k_fix1/scale; %fixation rate of x2

x1=zeros(BT1,L);
x2=zeros(BT2,L);
RP_temp=RPzero;

count_10=zeros(1,L); %initialize the vector storing the time solution of intact DSB (state 0) for kinetics 1 
count_11=zeros(1,L); %initialize the vector storing the time solution of DSB complex (state 1) for kinetics 1
count_12=zeros(1,L); %initialize the vector storing the time solution of fixed DSB (state 2) for kinetics 1
count_10(1)=BT1; %initial condition for intact DSB for kinetics 1
count_11(1)=0; %initial condition for DSB complex for kinetics 1
count_12(1)=0; %initial condition for fixed DSB for kinetics 1

count_20=zeros(1,L); %initialize the vector storing the time solution of state 0 for kinetics 1
count_21=zeros(1,L); %initialize the vector storing the time solution of state 1 for kinetics 1
count_22=zeros(1,L); %initialize the vector storing the time solution of state 2 for kinetics 1
count_20(1)=BT2; %initial condition for state 0 for kinetics 1
count_21(1)=0; %initial condition for state 1 for kinetics 1
count_22(1)=0; %initial condition for state 2 for kinetics 1

v=zeros(31,12);
%   y(10)      y(11)      y(12)      y(13)      y(14)       
% p21mRNA      p21        p53act      Ac         Acp
 v(1,:)=[ 1  0  0  0  0  0  0  0  0  0  0  0];
 v(2,:)=[-1  0  0  0  0  0  0  0  0  0  0  0];
 v(3,:)=[ 0  1  0  0  0  0  0  0  0  0  0  0];
 v(4,:)=[ 0 -1  0  0  0  0  0  0  0  0  0  0];
 v(5,:)=[ 0  1  0  0  0  0  0  0  0  0  0  0];
 v(6,:)=[ 0  0  1  0  0  0  0  0  0  0  0  0];
 v(7,:)=[ 0  0 -1  0  0  0  0  0  0  0  0  0];
 v(8,:)=[ 0  0  1  0  0  0  0  0  0  0  0  0];
 v(9,:)=[ 0  0  0  1  0  0  0  0  0  0  0  0];
v(10,:)=[ 0  0  0 -1  0  0  0  0  0  0  0  0];
v(11,:)=[ 0  0  0 -1  0  0  0  0  0  0  0  0];
v(12,:)=[ 0  0  0 -1  1  0  0  0  0  0  0  0];
v(13,:)=[ 0  0  0  1 -1  0  0  0  0  0  0  0];
v(14,:)=[ 0  0  0  0 -1  0  0  0  0  0  0  0];
v(15,:)=[ 0  0  0  0  0  1  0  0  0  0  0  0];
v(16,:)=[ 0  0  0  0  0 -1  0  0  0  0  0  0];
v(17,:)=[ 0  0  0  0  0 -1  1  0  0  0  0  0];
v(18,:)=[ 0  0  0  0  0  1 -1  0  0  0  0  0];
v(19,:)=[ 0  0  0  0  0  0 -1  0  0  0  0  0];
v(20,:)=[ 0  0  0  0  0  0  0  1  0  0  0  0];
v(21,:)=[ 0  0  0  0  0  0  0 -1  0  0  0  0];
v(22,:)=[ 0  0  0  0  0  0  0  0  1  0  0  0];
v(23,:)=[ 0  0  0  0  0  0  0  0 -1  0  0  0];
v(24,:)=[ 0  0  0  0  0  0  0  0 -1  0  0  0];
v(25,:)=[ 0  0  0  0  0  0  0  0  1  0  0  0];
% new reactions
v(26,:)=[ 0  0  0  0  0  0  0  0  0  1  0  0];
v(27,:)=[ 0  0  0  0  0  0  0  0  0 -1  0  0];
v(28,:)=[ 0  0  0  0  0  0  0  0  0  0  1  0];
v(29,:)=[ 0  0  0  0  0  0  0  0  0  0 -1  0];
v(30,:)=[ 0  0  0  0 -1  0  0  0  0  0  0  1];
v(31,:)=[ 0  0  0  0  1  0  0  0  0  0  0 -1];

vprime=zeros(31,12);
for ii=1:numel(v)
    if v(ii)==-1
        vprime(ii)=v(ii);
    else
        vprime(ii)=0;
    end
end
X=ceil([0.0500    0.0500    0.0400    0.1228         0    0.0286         0    0.0229    0    0   0   0].*V);
%X=ceil([0.2000    0.0900    0.0200    0.7567         0.0001    0.1286         0.0001    0.0200         0.001].*V);
Yrec=X;
Yini=X;
t=0;
trec=0;

h = waitbar(0,'Please wait...');
a=zeros(1,31);

% preallocate the variable storing delayed firing
queue1=[];
queue2=[];
queue3=[];
queue4=[];
queue5=[];
queue6=[];


% paramters for Monte Carlo DSB repair
T=0;
timestep=0.2;

while t<tfinal
delay1=30;
delay2=30;
delay3=10;
delay4=10;
delay5=30;
delay6=10;
    rand1=randnumber;
    rand2=randnumber;
    rand3=randnumber;
    rand4=randnumber;
    %disp([rand1 rand2 rand3 rand4]);
a(1)=sp53m*rand1;
a(2)=deltap53m*X(1);
a(3)=smdm2m*rand2;
a(4)=deltamdm2m*X(2);
a(5)=e1*(X(5)+X(12))^4/((X(5)+X(12))^4+Km^4)*rand2;% Delay reaction
a(6)=swip1m*rand3;
a(7)=deltawip1m*X(3);
a(8)=e2*(X(5)+X(12))^4/((X(5)+X(12))^4+Kw^4)*rand3;% Delay reaction
a(9)=rp53*X(1);
a(10)=up53*X(4);
a(11)=v1*X(4)*X(6);
a(12)=katm*X(4)*X(9);
a(13)=kwip1*X(5)*X(8);
a(14)=v2*X(5)*X(6);
a(15)=rmdm2*X(2);% Delay reaction
a(16)=umdm2*X(6);
a(17)=k1*X(9)*X(6);
a(18)=k2*X(8)*X(7);
a(19)=umdm2p*X(7);
a(20)=rwip1*X(3);% Delay reaction
a(21)=uwip1*X(8);
a(22)=alpha*parATM(4)*(ATMtotal*V-X(9));
a(23)=gammawip1*X(8)*X(9);
a(24)=gammaATM*X(9);
a(25)=autoact*X(9)*(ATMtotal*V-X(9));
%a=a.*(0.2*(2*rand(1,25)-1)+1);
a(26)=e3*X(12)^4/(X(12)^4+Kp^4)*rand4;
a(27)=deltap21*X(10);
a(28)=rp21*X(10);
a(29)=up21*X(11);
a(30)=Kac*X(5)*X(9)/(X(9)+K1);
a(31)=gammap53act*X(12); 


asum=sum(a);
%tautemp=0;
%for j=1:12
%tautemp(j)=r*X(j)/sum(abs(v(:,j)).*a');
%end
%tau=min(tautemp);
%if tau==0
%    tau=min(tautemp(tautemp>0));
%end

tau=f/asum;

    dt_temp=tau;
    

    react_num=floor(dt_temp/timestep);
    Tre=[T(end)+(timestep:timestep:dt_temp),T(end)+dt_temp];
    Tsimu=[T(end),Tre];
    dt_list=diff(Tsimu);

    kt1=length(T);
    T=[T,Tre];
    kt2=length(T);
    num=1;
    for i=kt1:(kt2-1)
        dt=dt_list(num);
        Tnow=T(i);
        Tindex=find(Tnow>=queue);
        N_plus=numel(Tindex);
        queue=queue(N_plus+1:end);
        
       if N_plus
        toss=binornd(1,0.7,1,N_plus);
        N1=numel(find(toss>0));
        N2=N_plus-N1;
        x1append=[2*ones(N1,i-1),zeros(N1,L-i+1)];
        x2append=[2*ones(N2,i-1),zeros(N2,L-i+1)];
        x1=[x1;x1append];
        x2=[x2;x2append];
        end
p111=k_fb1*dt; %sub_probability of association of repairing protein to dsb type 1
p112=k_cross*dt; %sub_probability of association of repairing protein to dsb  
p12=k_fix1*dt; %probability of dissociation
p13=(k_rb1+k_fix1)*dt; %probability fixation 

p21=k_fb2*dt; %sub_probability of association of repairing protein to dsb type 2  
p212=k_cross*dt; %sub_probability of association of repairing protein to dsb type 2
p22=k_fix2*dt;
p23=(k_rb2+k_fix2)*dt;

num=num+1;
    %desicion of x1(:,i) state (fast kinetics)
    if isempty(x1)
        x1=x1;
    else
    for j=1:size(x1,1)
        dice_1=rand;
        if x1(j,i)==0
            if (RP_temp>0 && dice_1<(p111*RP_temp+p112*(count_10(i)+count_20(i))))
                x1(j,i+1)=1;
                RP_temp=RP_temp-1;
            else
                x1(j,i+1)=0;
                RP_temp=RP_temp;
            end
        elseif x1(j,i)==1
            dice_2=rand;
            if dice_2<p13
                RP_temp=RP_temp+1;
                if dice_2<p12
                    x1(j,i+1)=2;
                else
                    x1(j,i+1)=0;
                end
            else
                x1(j,i+1)=1;
                RP_temp=RP_temp;
            end
        elseif x1(j,i)==2
            x1(j,i+1)=2;
            RP_temp=RP_temp;
        end
        if x1(j,i+1)==0
            count_10(i+1)=count_10(i+1)+1;
        elseif x1(j,i+1)==1
            count_11(i+1)=count_11(i+1)+1;
        elseif x1(j,i+1)==2
            count_12(i+1)=count_12(i+1)+1;
        end
    end
    end
    %desicion of x2(:,i) state (slow kinetics)
    if isempty(x2)
        x2=x2;
    else
    for j=1:size(x2,1)
        dice_2=rand;
        if x2(j,i)==0
            if (RP_temp>0 && dice_2<(p21*RP_temp+p212*(count_10(i)+count_20(i))))
                x2(j,i+1)=1;
                RP_temp=RP_temp-1;
            else
                x2(j,i+1)=0;
                RP_temp=RP_temp;
            end
        elseif x2(j,i)==1
            dice_2=rand;
            if dice_2<p23
                RP_temp=RP_temp+1;
                if dice_2<p22
                    x2(j,i+1)=2;
                else
                    x2(j,i+1)=0;
                end
            else
                x2(j,i+1)=1;
                RP_temp=RP_temp;
            end
        elseif x2(j,i)==2
            x2(j,i+1)=2;
            RP_temp=RP_temp;
        end
        if x2(j,i+1)==0
            count_20(i+1)=count_20(i+1)+1;
        elseif x2(j,i+1)==1
            count_21(i+1)=count_21(i+1)+1;
        elseif x2(j,i+1)==2
            count_22(i+1)=count_22(i+1)+1;
        end
    end
    end
    end
   
    DSB=count_10(:,i)+count_20(:,i)+count_11(:,i)+count_21(:,i);
    %DSB=1/11*binornd(1,0.5);
    %if t>000 && t<300
       % DSB=200*(1-0.003*t)/(10+200*(1-0.003*t));
    
   % else
        %DSB=1/11;
   % end

t=t+tau;
if t>1200 && t-tau<=1200
    
for jj=1:12
    
    X(jj)=binornd(X(jj),0.5);

end
Yini=X;
DSB=binornd(DSB,0.5);
end
parATM(4)=(DSB)/(DSB+KmDSB);

waitbar(t/tfinal,h);
k=zeros(1,31);
kmax=zeros(1,31);
prob=zeros(1,31);
for jr=1:31
    if ~all(v(jr,:)>=0)
    for spe=1:12
        if v(jr,spe)<0
    kmax(jr)=X(spe)/abs(v(jr,spe));
    if kmax(jr)==0
        prob(jr)=0;
    else
    prob(jr)=a(jr)*tau/kmax(jr);
    end
    if prob(jr)>1
        prob(jr)=1;
    end
    
    k(jr)=binornd(kmax(jr),prob(jr));
    X=X+v(jr,:)*k(jr);
        end
    end
    % basal induction reactions
    elseif jr==1
           if a(jr)*tau==0
               X=X+0;
           elseif a(jr)*tau<=1
             k(jr)=ceil(poissrnd(a(jr)*tau));
             X=X+v(jr,:)*k(jr);    
           else
           k(jr)=geornd(1/(a(jr)*tau));
           X=X+v(jr,:)*k(jr);
           end
    elseif jr==3
           if a(jr)*tau==0
               X=X+0;
           elseif a(jr)*tau<=1
             k(jr)=poissrnd(a(jr)*tau);
             X=X+v(jr,:)*k(jr);
           else
           k(jr)=geornd(1/(a(jr)*tau));
           X=X+v(jr,:)*k(jr);
           end
    elseif jr==6
           if a(jr)*tau==0
               X=X+0;
           elseif a(jr)*tau<=1
             k(jr)=ceil(poissrnd(a(jr)*tau));
             X=X+v(jr,:)*k(jr);
           else
           k(jr)=geornd(1/(a(jr)*tau));
            X=X+v(jr,:)*k(jr);
           end
          
    % induced expression       
    elseif jr==5
           if a(jr)*tau==0
               X=X+0;
           elseif a(jr)*tau<=1
             k(jr)=ceil(poissrnd(a(jr)*tau));
             
           else
           k(jr)=geornd(1/(a(jr)*tau));
            
           end
          delay1=delay1*PERCENT*(2*rand-1)+delay1;%stochastic delays
        
           queue1=[queue1,t-tau+delay1+tau*rand(1,k(jr))];
           queue1=sort(queue1);         
           num1=numel(find(t>=queue1));
           queue1=queue1(num1+1:end);
           
           if (t-tau)<=delay1
               
               if a(jr)==0
                  X=X+0;
               else
                   if e1*(Yini(5)+X(12))^4/((Yini(5)+Yini(12))^4+Km^4)*tau==0
                    X=X;
                   else
                       if e1*(Yini(5)+Yini(12))^4/((Yini(5)+Yini(12))^4+Km^4)*tau<=1
                         X=X+v(jr,:)*poissrnd(e1*(Yini(5)+Yini(12))^4/((Yini(5)+Yini(12))^4+Km^4)*tau);  
                       else
               X=X+v(jr,:)*geornd(inv(e1*(Yini(5)+Yini(12))^4/((Yini(5)+Yini(12))^4+Km^4)*tau));
               
                       end
                   end
               end
           else
           X=X+v(jr,:)*num1;
           end

    elseif jr==8 
           if a(jr)*tau==0
               k(jr)=0;
          elseif a(jr)*tau<=1
             k(jr)=ceil(exprnd(a(jr)*tau));
             
           else
           k(jr)=geornd(1/(a(jr)*tau));
           end
          delay2=delay2*PERCENT*(2*rand-1)+delay2;%stochastic delays
           
           queue2=[queue2,t-tau+delay2+tau*rand(1,k(jr))];
           queue2=sort(queue2);
           num2=numel(find(t>=queue2));
           queue2=queue2(num2+1:end);
           if (t-tau)<=delay2
               
               if a(jr)*tau==0
                  X=X+0;
               elseif e2*(Yini(5)+Yini(12))^4/((Yini(5)+Yini(12))^4+Kw^4)*tau<=1
                           X=X+v(jr,:)*poissrnd(e2*(Yini(5)+Yini(12))^4/((Yini(5)+Yini(12))^4+Kw^4)*tau);
               else
               X=X+v(jr,:)*geornd(inv(e2*(Yini(5)+Yini(12))^4/((Yini(5)+Yini(12))^4+Kw^4)*tau));
                       
               end
               
           else
           X=X+v(jr,:)*num2;
           end

% p21 transcription
 elseif jr==26 
           if a(jr)*tau==0
               k(jr)=0;
          elseif a(jr)*tau<=1
             k(jr)=ceil(poissrnd(a(jr)*tau));
             
           else
           k(jr)=geornd(1/(a(jr)*tau));
           end
          delay5=delay5*PERCENT*(2*rand-1)+delay5;%stochastic delays
           
           queue5=[queue5,t-tau+delay5+tau*rand(1,k(jr))];
           queue5=sort(queue5);
           num5=numel(find(t>=queue5));
           queue5=queue5(num5+1:end);
           if (t-tau)<=delay5
               
               if a(jr)*tau==0
                  X=X+0;
               elseif e3*Yini(12)^4/(Yini(12)^4+Kp^4)*tau<=1
                           X=X+v(jr,:)*poissrnd(e3*Yini(12)^4/(Yini(12)^4+Kp^4)*tau);
               else
               X=X+v(jr,:)*geornd(inv(e3*Yini(12)^4/(Yini(12)^4+Kp^4)*tau));
                       
               end
               
           else
           X=X+v(jr,:)*num5;
           end
    % translation and translocation reactions
    elseif jr==15 
           k(jr)=poissrnd(a(jr)*tau);
          delay3=delay3*PERCENT*(2*rand-1)+delay3;%stochastic delays
           
           queue3=[queue3,t-tau+delay3+tau*rand(1,k(jr))];
           queue3=sort(queue3);
           num3=numel(find(t>=queue3));
           queue3=queue3(num3+1:end);
           if (t-tau)<=delay3
               X=X+v(jr,:)*poissrnd(rmdm2*Yini(2)*tau);
           else
           X=X+v(jr,:)*num3;
           end
    elseif jr==20
           k(jr)=poissrnd(a(jr)*tau);
          delay4=delay4*PERCENT*(2*rand-1)+delay4;%stochastic delays
           
           queue4=[queue4,t-tau+delay4+tau*rand(1,k(jr))];
           queue4=sort(queue4);
           num4=numel(find(t>=queue4));
           queue4=queue4(num4+1:end);
           if (t-tau)<=delay4
               X=X+v(jr,:)*poissrnd(rwip1*Yini(3)*tau);
           else
           X=X+v(jr,:)*num4;
           end
   elseif jr==28 
           k(jr)=poissrnd(a(jr)*tau);
          delay6=delay6*PERCENT*(2*rand-1)+delay6;%stochastic delays
           
           queue6=[queue6,t-tau+delay6+tau*rand(1,k(jr))];
           queue6=sort(queue6);
           num6=numel(find(t>=queue6));
           queue6=queue6(num6+1:end);
           if (t-tau)<=delay6
               X=X+v(jr,:)*poissrnd(rp21*Yini(10)*tau);
           else
           X=X+v(jr,:)*num6;
           end        
     else
        X=X+poissrnd(a(jr)*tau)*v(jr,:);
        
    end
    
end


Yrec=[Yrec;X];
trec=[trec;t];
end

Nb=count_11+count_21;
DSBtotal=count_10+count_20+count_11+count_21;

close(h);

figure(1);
Yn=Yrec(:,4)+Yrec(:,5)+Yrec(:,12);
i1=find(trec>=1200,1,'first');
i2=find(trec>=2400,1,'first');
Tn=trec(i1:i2);
Yn2=Yn(i1:i2);
Ynorm=normalize(Yn2);
plot(Tn/60,Ynorm,'k.-','linewidth',4);
hold on;
xlim([20 40]);

set(gcf,'color','w');
xlabel('Time (h)','fontsize',30,'fontname','arial','fontweight','bold');
set(gca,'linewidth',4,'xtick',20:5:40,'xticklabel',0:5:20,'fontsize',30,'fontweight','bold');

%toc;

function out=randnumber
tem=rand;
if tem>=2/3
out=2;
elseif tem<2/3 && tem>=1/3
    out=1;
else
    out=0;
end


% function to generate normalized output

function out=normalize(Y)
Ymax=max(Y);
Ymin=min(Y);
Yrange=Ymax-Ymin;
out=zeros(length(Y),1);
for i=1:length(Y)
    out(i)=(Y(i)-Ymin)/Yrange;
end
